# Supplementary material for: New insights into the distribution of cardio-pulmonary nematodes in road-killed wild felids from Romania
Source: Parasit Vectors. 2022 May 3;15:153. doi: 10.1186/s13071-022-05281-z (PMC9066875; doi:10.1186/s13071-022-05281-z)
Supplement: Supplementary file 1 — Additional file 1: Table S1. Prevalences of cardio-respiratory nematodes in wildcats and lynxes. Table S2. Prevalences of cardio-pulmonary nematodes in wildcats by their sex. Table S3. Prevalences of cardio-pulmonary nematodes in wildcats by their age. Table S4. Prevalences of cardio-pulmonary nematodes in wildcats by their geographical location. [file 13071_2022_5281_MOESM1_ESM.xlsx]

## Sheet: Sheet1
Table S1: Prevalences of cardio-respiratory nematodes in wildcats and lynxes
	Lynx lynx			Felis silvestris			χ2 (d.f. = 1)	p
	n/tot	%	95% CI	n/tot	%	95% CI
Eucoleus aerophilus	2/7	28.57	3.67-70.96	16/47	34.04	20.86-49.31	0	1
Aelurostrongylus abstrusus	0/7	0	0-41.96	2/47	4.26	0.52-14.54	0	1
Troglostrongylus brevior	1/7	14.29	0.36-57.87	7/47	14.89	6.20-28.31	0	1
Angiostrongylus chabaudi	0/7	0	0-41.96	11/47	23.40	12.30-38.03	0.867	0.351
Dirofilaria immitis	0/7	0	0-41.96	2/47	4.26	0.52-14.54	0	1
Total	2/7	28.57	3.67-70.96	29/47	61.70	46.38-75.49	1.547	0.213
Coinfections	1/7	14.29	0.36-57.87	9/47	19.15	9.15-33.26	0	1
Table S2: Prevalences of cardio-pulmonary nematodes in wildcats by their sex
Felis silvestris	Female			Male			χ2 (d.f. = 1)	p
	n/tot	%	95% CI	n/tot	%	95% CI
Eucoleus aerophilus	6/15	40	16.34-67.71	10/32	31.25	16.12-50.01	0.067	0.794
Aelurostrongylus abstrusus	0/15	0	0-21.80	2/32	6.25	0.77-20.81	0.046	0.830
Troglostrongylus brevior	4/15	26.67	7.79-55.10	3/32	9.38	1.98-25.02	1.238	0.265
Angiostrongylus chabaudi	2/15	13.33	1.66-40.46	9/32	28.13	13.75-46.75	0.557	0.455
Dirofilaria immitis	1/15	6.67	0.17-31.95	1/32	3.13	0.08-16.22	0	1
Total	9/15	60	32.29-83.66	20/32	62.5	43.69-78.90	0	1
Coinfections	4/15	26.67	7.79-55.10	5/32	15.63	5.28-32.79	0.249	0.617
Table S3: Prevalences of cardio-pulmonary nematodes in wildcats by their age
Felis silvestris	Juvenile			Adult			χ2 (d.f. = 1)	p
	n/tot	%	95% CI	n/tot	%	95% CI
Eucoleus aerophilus	4/10	40	12.16-73.76	12/37	32.43	18.01-49-79	0.005	0.942
Aelurostrongylus abstrusus	0/10	0	0-30.85	2/37	5.41	0.66-18.19	0	1
Troglostrongylus brevior	3/10	30	6.67-65.25	4/37	10.81	3.03-25.42	1.023	0.311
Angiostrongylus chabaudi	2/10	20	2.52-55.61	9/37	24.32	1.77-41.20	0	1
Dirofilaria immitis	0/10	0	0-30.85	2/37	5.41	0.66-18.19	0	1
Total	6/10	60	26.24-87.84	23/37	62.16	44.76-77.54	0	1
Coinfections	3/10	30	6.67-65.25	6/37	16.22	6.19-32.01	0.280	0.596
Table S4: Prevalences of cardio-pulmonary nematodes in wildcats by their geographical location
Felis silvestris	Nortwest			West			South			Southeast			Center			χ2 (d.f. = 4)	p
	n/tot	%	95% CI	n/tot	%	95% CI	n/tot	%	95% CI	n/tot	%	95% CI	n/tot	%	95% CI
Eucoleus aerophilus	8/24	33.33	15.63-55.32	1/5	20	0.51-71.64	0/2	0	0-84.19	4/12	33.33	9.92-65.11	3/4	75	19.41-99.37	4.467	0.346
Aelurostrongylus abstrusus	0/24	0	0-14.25	1/5	20	0.51-71.64	0/2	0	0-84.19	0/12	0	0-26.46	1/4	25	0.63-80.59	8.956	0.062
Troglostrongylus brevior	2/24	8.33	1.03-27.00	2/5	40	5.27-85.34	1/2	50	1.26-98.74	1/12	8.33	0.21-38.48	1/4	25	0.63-80.59	5.975	0.201
Angiostrongylus chabaudi	9/24	37.5	18.80-59.41	1/5	20	0.51-71.64	0/2	0	0-84.19	1/12	8.33	0.21-38.48	0/4	0	0-60.24	6.046	0.195
Dirofilaria immitis	0/24	0	0-14.25	0/5	0	0-52.18	1/2	50	1.26-98.74	1/12	8.33	0.21-38.48	0/4	0	0-60.24	12.228	0.015
Total	14/24	58.33	36.64-77.89	4/5	80	28.36-99.49	1/2	50	1.26-98.74	6/12	50	21.09-78.01	4/4	100	39.76-100	4.117	0.390
Coinfections	5/24	20.83	7.13-42.15	1/5	20	0.51-71.64	1/2	50	1.26-98.74	1/12	8.33	0.21-38.48	1/4	25	0.63-80.59	2.271	0.686
