# Supplementary material for: New insights into the distribution of cardio-pulmonary nematodes in road-killed wild felids from Romania
Source: Parasit Vectors. 2022 May 3;15:153. doi: 10.1186/s13071-022-05281-z (PMC9066875; doi:10.1186/s13071-022-05281-z)
Supplement: Supplementary file 2 — Additional file 2: Table S5. The exact location of each examined cat, their age sex, and positivity to lungworms. [file 13071_2022_5281_MOESM2_ESM.xlsx]

## Sheet: Feline
Table S5: The exact location of each examined cat, their age, sex, and positivity to lungworms
Code	Species	Date of examination	Sex	Age	Locality	County	Region	Latitude	Longitude	Eucoleus aerophilus	Aelurostrongylus abstrusus	Troglostrongylus brevior	Angiostrongylus chabaudi	Dirofilaria immitis
CJ002620	Lynx lynx	2014-02-04	M	Adult	Cugir, AB	AB	Center	45.8371	23.3675	0	0	0	0	0
CJ002721	Felis silvestris	2014-04-17	F	Adult	Tulcea, TL	TL	SE	45.1753	28.7614	0	0	0	0	0
CJ002722	Felis silvestris	2014-04-13	M	Adult	Niculițel, TL	TL	SE	45.1828	28.4882	0	0	0	0	0
CJ002891	Lynx lynx	2014-10-28	F	Adult	Cugir, AB	AB	Center	45.8371	23.3675	0	0	0	0	0
CJ003480	Lynx lynx	2015-02-04	M	Adult	Cugir, AB	AB	Center	45.8371	23.3675	0	0	0	0	0
CJ003497	Felis silvestris	2015-04-21	M	Juvenile	Șomcuța Mare, MM	MM	NW	47.5088	23.4407	0	0	0	1	0
CJ003569	Felis silvestris	2015-05-13	M	Adult	Maramures, MM	MM	NW	47.4814	23.7998	0	0	0	0	0
CJ003571	Felis silvestris	2015-07-23	F	Adult	Buzău	BZ	SE	45.1372	26.8203	0	0	0	0	0
CJ004176	Felis silvestris	2015-08-12	M	Juvenile	Baita de sub Codru, MM	MM	NW	47.5312	23.1427	0	0	0	0	0
CJ004456	Felis silvestris	2015-10-15	F	Adult	Valea Chioarului, MM	MM	NW	47.4293	23.4788	0	0	0	0	0
CJ004772	Felis silvestris	2016-01-05	M	Juvenile	Chechiș, MM	MM	NW	47.5815	23.6008	0	0	0	0	0
CJ005008	Felis silvestris	2016-04-04	M	Adult	Mesteacănu, SJ	SJ	NW	46.9674	23.0152	0	0	0	0	0
CJ005027	Felis silvestris	2016-10-17	M	Adult	Valea Chioarului, MM	MM	NW	47.4117	23.4714	1	0	0	0	0
CJ006424	Felis silvestris	2017-01-09	M	Adult	Bobâlna, CJ	CJ	NW	47.1423	23.6527	1	0	0	1	0
CJ006849	Felis silvestris	2017-02-28	M	Adult	Cuci	MS	Center	46.4649	24.1543	1	1	0	0	0
CJ006865	Felis silvestris	2017-03-14	M	Adult	Dăbâca, CJ	CJ	NW	46.9664	23.667	1	0	0	0	0
CJ006876	Felis silvestris	2017-03-20	M	Adult	Vărăi, MM	MM	NW	47.3872	23.449	0	0	0	1	0
CJ006917	Felis silvestris	2017-04-19	F	Juvenile	VN	VN	SE	45.8816	26.8178	1	0	0	0	0
CJ006960	Felis silvestris	2017-07-14	M	Juvenile	Crasna, CV	CV	Center	45.5852	26.1555	0	0	1	0	0
CJ006963	Felis silvestris	2017-09-05	M	Adult	Valea Chioarului, MM	MM	NW	47.4293	23.4788	0	0	0	1	0
CJ006964	Felis silvestris	2017-10-13	M	Juvenile	Turda, CJ	CJ	NW	46.5661	23.7948	0	0	0	0	0
CJ006967	Lynx lynx	2017-10-25	M	Adult	Tureni, Turda, CJ	CJ	NW	46.6218	23.709	0	0	0	0	0
CJ006969	Felis silvestris	2017-10-27	F	Adult	Tureni, Turda, CJ	CJ	NW	46.6218	23.709	0	0	0	1	0
CJ006971	Felis silvestris	2017-11-02	M	Adult	Nehoiu-BZ	BZ	SE	45.4167	26.2982	1	0	0	0	0
CJ006972	Felis silvestris	2017-11-06	F	Juvenile	Fericea - MM	MM	NW	47.4072	23.3864	1	0	0	1	0
CJ006987	Felis silvestris	2017-12-08	F	Adult	Cerna, TL	TL	SE	45.085	28.3109	1	0	0	0	0
CJ006988	Felis silvestris	2017-12-08	F	Adult	Mila 23, TL	TL	SE	45.2265	29.2451	0	0	0	0	0
CJ006991	Felis silvestris	2017-12-13	M	Adult	Soveja-Vrancea	VN	SE	45.9917	26.6751	0	0	0	1	1
CJ006992	Felis silvestris	2017-12-14	M	Adult	Cataloi, TL	TL	SE	45.0979	28.7231	0	0	1	0	0
CJ007000	Felis silvestris	2017-12-30	M	Adult	Zalău, SJ	SJ	NW	47.2163	23.0237	0	0	0	0	0
CJ007051	Felis silvestris	2018-02-20	M	Adult	Zebil, TL	TL	SE	44.947	28.7679	1	0	0	0	0
CJ007052	Felis silvestris	2018-02-22	M	Juvenile	Somova, TL	TL	SE	45.1897	28.6624	0	0	0	0	0
CJ007053	Felis silvestris	2018-02-22	F	Adult	Zoo Bucuresti, B	B	S	44.5173	26.1047	0	0	0	0	0
CJ007055	Felis silvestris	2018-03-08	M	Adult	Dealul Somova	TL	SE	45.031	28.7487	0	0	0	0	0
CJ007238	Felis silvestris	2018-10-09	M	Adult	Vlaha, CJ	CJ	NW	46.6958	23.4557	0	0	0	0	0
CJ007305	Lynx lynx	2018-12-12	M	Adult	Cugir, AB	AB	Center	45.837	23.368	0	0	0	0	0
CJ007460	Felis silvestris	2019-02-05	M	Adult	Săcălăşeni, MM	MM	NW	47.5815	23.5656	1	0	0	1	0
CJ007461	Felis silvestris	2019-02-07	F	Adult	Remeţi pe Someş, MM	MM	NW	47.4799	23.3404	0	0	0	0	0
CJ007463	Felis silvestris	2019-02-27	M	Adult	Buciumi, MM	MM	NW	47.4701	23.4843	0	0	0	1	0
CJ007464	Felis silvestris	2019-03-12	F	Adult	FV 18 Tomesti	HR	Center	46.5257	25.7619	1	0	0	0	0
CJ007573	Felis silvestris	2019-07-04	M	Adult	Mihai Viteazu, CJ	CJ	NW	46.5394	23.7544	0	0	0	0	0
CJ007754	Felis silvestris	2019-11-27	F	Juvenile	Petrestii de jos, CJ	CJ	NW	46.581	23.6553	1	0	1	0	0
CJ007814	Felis silvestris (hybrid)	2020-01-30	M	Adult	Blaj, AB	AB	Center	46.1762	23.924	1	0	0	0	0
CJ007821	Felis silvestris	2020-02-11	M	Adult	Dumbrava, TM	TM	West	45.821	22.0997	0	0	0	0	0
CJ007949	Felis silvestris	2020-03-01	F	Adult	Liubcova, CS	CS	West	44.6599	21.8975	0	0	1	0	0
CJ007863	Felis silvestris	2020-03-03	M	Adult	Zoo Resita, CS	CS	West	45.2921	21.9213	0	1	0	0	0
CJ008336	Felis silvestris	2020-08-03	M	Adult	Durusa, MM	MM	NW	47.4125	23.4611	0	0	0	1	0
CJ008523	Felis silvestris	2021-03-19	M	Adult	Soceni, CS	CS	West	45.3726	21.948	1	0	0	1	0
CJ008524	Felis silvestris	2021-03-19	M	Adult	Hunedoara, HD	HD	West	45.9634	22.852	0	0	1	0	0
CJ008526	Lynx lynx	2021-03-22	M	Adult	Obarsia lotrului, Valcea	VL	SW	45.4354	23.6312	1	0	0	0	0
CJ008533	Felis silvestris	2021-03-25	M	Adult	Fericea, MM	MM	NW	47.407	23.3864	1	0	0	0	0
CJ008566	Lynx lynx	2021-04-28	M	Adult	Râșca, Cluj	CJ	NW	46.7336	23.1115	1	0	1	0	0
CJ008711	Felis silvestris	6.10.2021	F	Adult	Comana	GR	S	44.1449	26.1055	0	0	1	0	1
CJ008722	Felis silvestris	15.10.2021	F	Juvenile	Crăești, CJ	CJ	NW	46.601	23.6131	1	0	1	0	0
